# Supplementary material for: Self-Assembled Bifunctional Copper Hydroxide/Gold-Ordered Nanoarray Composites for Fast, Sensitive, and Recyclable SERS Detection of Hazardous Benzene Vapors
Source: Nanomaterials (Basel). 2023 Jul 6;13(13):2016. doi: 10.3390/nano13132016 (PMC10343417; doi:10.3390/nano13132016)
Supplement: Supplementary file 1 [file nanomaterials-13-02016-s001.zip]

Archive with 1 entries (1 files):
- nanomaterials-2477550-supplementary.pdf
